# Supplementary material for: FOXO4 as a Redox-Sensitive Regulator of Antioxidant Defense and Cellular Senescence: Cysteine-Based Signaling, p53 Interaction, and Therapeutic Targeting
Source: Antioxidants (Basel). 2026 Jul 3;15(7):842. doi: 10.3390/antiox15070842 (PMC13404206; doi:10.3390/antiox15070842)
Supplement: Supplementary file 1 [file antioxidants-15-00842-s001.zip]

Archive with 1 entries (1 files):
- antioxidants-4404696-supplementary.pdf
